# Supplementary material for: Assessing SOFA score trajectories in sepsis using machine learning: A pragmatic approach to improve the accuracy of mortality prediction
Source: PLoS One. 2024 Mar 28;19(3):e0300739. doi: 10.1371/journal.pone.0300739 (PMC10977876; doi:10.1371/journal.pone.0300739)
Supplement: S1 Table — (XLSX) [file pone.0300739.s005.xlsx]

## Sheet: Tabelle1
SOFA_Day1	SOFA_Day2	SOFA_Day3	SOFA_Day4	SOFA_Day5	SOFA_Day6	SOFA_Day7	survival_time_D30	Day_30_survival
5	5	5	5	5	5	5	3	0
6	0	0	0	0	0	0	4	0
3	4	1	0	0	0	0	6	0
6	4	4	2	2	2	2	7	1
10	10	8	7	7	6	6	7	0
14	8	7	7	7	5	5	8	1
8	4	5	2	4	3	3	8	0
6	5	5	3	3	6	2	8	1
4	3	4	4	3	3	4	8	1
3	0	0	0	0	0	0	9	0
10	8	6	6	6	7	7	9	1
8	7	6	5	4	4	4	9	1
8	6	7	6	6	6	11	9	0
9	10	10	7	5	3	2	10	0
7	7	5	8	9	8	9	10	1
8	5	5	5	5	5	12	11	1
10	8	11	11	10	9	9	11	1
9	10	10	8	10	11	6	12	1
10	9	9	9	9	7	3	13	0
6	11	8	7	6	7	8	13	1
10	9	9	7	9	7	3	14	0
11	12	11	8	6	6	5	14	1
7	11	12	9	7	7	7	14	0
5	7	7	7	7	7	7	15	1
7	7	2	2	1	1	1	16	0
13	10	8	10	8	7	7	16	1
4	4	3	3	3	3	3	16	0
10	8	12	9	8	7	6	16	1
10	7	4	5	5	4	1	17	0
5	3	2	2	2	2	2	18	1
8	5	3	3	3	3	3	18	0
6	2	2	2	2	2	2	18	1
4	0	0	0	0	0	0	18	0
12	8	8	7	6	6	6	19	0
7	8	9	9	11	10	5	19	1
5	7	7	3	3	3	3	20	0
8	8	8	8	8	8	8	20	0
6	6	6	7	7	5	5	20	1
7	5	5	5	4	5	5	21	0
3	3	4	4	4	3	3	24	0
7	7	7	7	7	7	7	24	0
8	8	5	5	5	5	4	26	1
11	7	3	3	3	3	3	26	0
5	6	3	5	5	5	5	27	0
7	7	8	9	9	9	7	29	1
10	6	6	4	4	5	6	30	0
7	5	5	4	4	3	2	30	0
10	10	6	6	5	3	3	30	0
8	2	4	4	4	3	3	30	0
12	9	8	5	5	4	4	30	0
11	9	7	10	10	9	8	30	0
7	4	5	4	2	6	5	30	0
9	5	5	4	4	2	2	30	0
11	6	3	2	1	1	1	30	0
7	6	5	5	5	4	4	30	0
4	2	1	1	1	1	1	30	0
7	5	3	2	1	1	1	30	0
10	9	4	4	4	4	4	30	0
9	7	5	5	6	6	3	30	0
7	5	3	3	3	3	3	30	0
8	4	0	0	0	0	0	30	0
14	9	9	6	5	4	3	30	0
3	2	2	2	2	2	2	30	0
5	2	2	1	1	1	1	30	0
4	1	1	1	1	1	1	30	0
4	4	2	2	2	2	2	30	0
8	7	5	5	4	3	5	30	0
5	0	0	0	0	0	0	30	0
9	6	6	5	4	3	2	30	0
7	3	3	3	3	3	3	30	0
4	3	2	3	3	4	2	30	0
6	3	3	3	3	3	3	30	0
9	4	6	7	2	2	2	30	0
14	2	2	2	2	2	2	30	0
5	5	3	4	3	3	3	30	0
5	1	0	0	0	0	0	30	0
13	12	4	5	5	5	4	30	0
7	6	5	5	5	5	4	30	0
9	5	4	2	1	1	1	30	0
7	6	5	3	2	1	1	30	0
5	1	1	1	1	1	1	30	0
6	3	3	3	3	3	3	30	0
5	5	2	2	2	2	2	30	0
8	5	3	3	4	4	4	30	0
8	7	4	4	5	4	4	30	0
5	2	2	2	2	2	2	30	0
13	12	5	4	3	1	1	30	0
12	10	4	3	0	0	0	30	0
4	3	2	1	2	2	2	30	0
5	3	2	2	1	1	1	30	0
9	6	5	4	4	4	4	30	0
8	3	3	3	3	3	3	30	0
8	3	3	5	2	2	2	30	0
4	4	2	0	0	0	0	30	0
3	1	1	1	1	1	1	30	0
9	6	5	5	3	3	2	30	0
6	5	4	2	3	2	2	30	0
9	6	6	6	4	5	5	30	0
6	5	2	2	2	3	3	30	0
6	4	4	4	4	4	4	30	0
6	4	3	0	0	0	0	30	0
11	11	11	11	8	9	8	30	0
6	5	5	1	1	0	0	30	0
11	10	10	8	7	7	7	30	0
9	9	8	7	7	5	7	30	0
9	7	7	7	8	7	7	30	0
5	1	7	2	2	2	3	30	0
4	4	3	3	3	2	2	30	0
9	7	7	7	6	6	6	30	0
7	6	6	4	3	3	3	30	0
12	7	10	9	5	1	1	30	0
5	5	4	3	4	3	3	30	0
5	3	4	4	4	3	2	30	0
8	8	7	4	4	4	1	30	0
8	7	7	7	7	7	5	30	0
4	4	5	0	0	0	0	30	0
8	5	6	5	5	4	3	30	0
7	9	8	8	4	4	4	30	0
14	12	11	6	3	2	2	30	0
8	3	6	4	3	2	1	30	1
7	7	7	7	6	2	2	30	0
7	7	7	6	6	7	5	30	0
6	8	6	5	4	2	2	30	0
4	3	3	4	2	1	1	30	0
3	3	3	2	2	2	2	30	0
4	4	5	3	3	3	3	30	0
6	8	7	5	2	3	4	30	0
9	6	10	5	5	4	3	30	0
5	2	1	1	5	1	1	30	0
8	6	7	5	11	7	5	30	0
4	6	4	3	4	4	3	30	0
4	4	4	4	7	6	1	30	0
4	3	4	5	4	2	3	30	0
8	9	8	7	8	3	3	30	0
8	8	10	9	8	3	3	30	0
6	6	7	6	6	3	2	30	0
5	0	3	1	3	2	7	30	0
7	7	4	8	6	7	7	30	0
7	6	5	7	6	5	6	30	0
9	9	9	8	5	8	8	30	0
6	6	5	5	5	4	5	30	0
3	3	3	1	1	1	4	30	0
7	7	7	6	6	6	6	30	0
11	6	8	7	8	8	9	30	0
11	7	10	10	10	10	10	30	0
4	4	4	4	2	2	4	30	0
10	9	9	9	9	9	9	30	0
8	9	8	9	10	8	8	30	0
2	6	5	4	4	4	4	30	0
2	3	2	3	3	3	3	30	0
6	6	6	6	6	11	6	30	0
8	9	10	9	9	8	7	30	0
5	5	11	11	9	9	9	30	0
5	6	11	13	9	7	7	30	0
5	5	5	5	5	5	5	30	0
5	8	9	9	9	5	8	30	0
4	4	4	4	4	4	4	30	0
2	4	4	4	4	4	4	30	0
5	5	5	5	5	5	8	30	0
5	6	6	6	6	6	6	30	0
5	6	6	6	6	6	6	30	0
5	6	6	6	7	8	8	30	0
5	5	5	5	5	5	5	30	0
6	5	6	6	9	10	11	30	0
4	4	4	4	4	4	4	30	0
8	9	10	10	10	10	9	30	0
4	5	5	5	5	5	5	30	0
5	5	5	5	5	5	5	30	0
3	4	4	4	4	4	4	30	0
4	5	4	4	4	4	4	30	0
3	6	3	3	3	5	4	30	0
5	9	8	8	8	8	8	30	0
1	2	1	2	2	2	2	30	0
6	7	7	7	7	7	7	30	0
4	5	6	8	5	3	5	30	0
3	8	6	6	6	6	6	30	0
7	7	8	7	9	7	7	30	0
12	12	5	3	1	1	5	30	0
9	9	9	9	9	9	9	1	1
8	6	8	8	8	8	8	4	1
10	11	6	3	3	3	3	5	1
12	12	7	5	5	5	5	5	1
11	8	8	8	8	8	8	6	1
7	7	9	11	11	10	10	6	1
13	11	3	4	4	4	4	8	1
11	6	9	16	14	14	14	5	1
7	10	10	9	8	9	10	8	1
4	12	13	8	8	10	10	14	1
13	7	7	5	4	12	11	19	1
7	8	9	8	9	14	13	28	1
10	11	11	11	9	10	10	30	0
8	10	10	10	10	10	10	30	0
9	10	10	10	9	10	9	30	0
15	10	6	6	9	9	5	30	0
8	10	7	7	12	11	5	30	0
10	11	12	10	11	8	8	30	0
13	12	11	11	10	8	5	30	0
11	12	13	13	15	12	8	30	0
9	14	13	13	9	9	8	30	0
9	11	12	12	11	9	8	30	0
14	14	14	14	14	14	14	1	1
17	17	17	17	17	17	17	1	1
16	16	16	16	16	16	16	1	1
12	12	12	12	12	12	12	2	1
13	14	14	14	14	14	14	2	1
15	15	15	15	15	15	15	2	1
18	18	18	18	18	18	18	2	1
13	15	15	15	15	15	15	2	1
7	11	14	14	14	14	14	2	1
15	20	20	20	20	20	20	3	1
14	15	15	15	15	15	15	3	1
12	16	17	17	17	17	17	3	1
12	17	15	15	15	15	15	3	1
10	16	17	17	17	17	17	3	1
14	14	12	12	12	12	12	4	1
15	15	15	15	15	15	15	4	1
14	14	12	12	15	15	15	4	1
14	14	14	15	15	15	15	4	1
12	15	15	15	15	15	15	4	1
11	11	12	12	12	12	12	5	0
12	13	12	9	9	9	9	5	1
12	15	16	17	17	17	17	5	1
7	12	13	13	13	13	13	5	1
8	11	10	14	14	14	14	5	1
8	13	16	15	15	15	14	7	1
16	16	16	16	16	16	16	8	1
12	18	23	22	22	21	21	8	1
14	10	12	14	12	11	11	9	1
11	11	11	11	11	11	11	9	0
10	13	9	13	12	12	12	10	1
8	12	15	19	18	17	17	10	1
10	17	17	17	17	16	16	10	1
12	15	13	13	14	12	13	12	1
15	14	11	16	17	17	17	14	1
13	14	10	9	9	10	11	15	1
11	13	16	13	14	14	11	15	1
10	13	14	17	16	16	18	15	1
13	13	13	13	14	14	14	16	1
14	12	11	11	12	10	11	17	1
16	13	15	15	14	13	13	17	0
12	14	11	7	10	11	12	19	1
14	14	12	13	15	15	16	19	1
14	13	13	14	14	15	16	21	0
10	12	9	12	11	11	11	22	1
11	13	11	7	8	8	8	28	1
11	11	11	11	11	11	11	30	0
12	11	9	8	14	11	11	30	0
17	11	17	18	17	17	18	30	0
9	10	12	12	11	12	12	30	0
16	16	16	16	16	16	16	30	0
14	14	13	16	15	16	16	30	0
12	12	12	12	14	15	14	30	0
