# Supplementary material for: Assessing SOFA score trajectories in sepsis using machine learning: A pragmatic approach to improve the accuracy of mortality prediction
Source: PLoS One. 2024 Mar 28;19(3):e0300739. doi: 10.1371/journal.pone.0300739 (PMC10977876; doi:10.1371/journal.pone.0300739)
Supplement: S1 Data — (ZIP) [file pone.0300739.s010.zip]

Archive with 93 entries (92 files):
- ML-Models/
- ML-Models/Model_7days_LDA.rds
- __MACOSX/ML-Models/._Model_7days_LDA.rds
- ML-Models/Model_3days_svmPoly.rds
- __MACOSX/ML-Models/._Model_3days_svmPoly.rds
- ML-Models/Model_5days_artificialNeuralNet.rds
- __MACOSX/ML-Models/._Model_5days_artificialNeuralNet.rds
- ML-Models/Model_7days_RandomForest.rds
- __MACOSX/ML-Models/._Model_7days_RandomForest.rds
- ML-Models/Supp_File_4_Model_7days_RandomForest.txt
- __MACOSX/ML-Models/._Supp_File_4_Model_7days_RandomForest.txt
- ML-Models/Model_7days_logisticRegression.rds
- __MACOSX/ML-Models/._Model_7days_logisticRegression.rds
- ML-Models/Model_3days_artificialNeuralNetWithFE.rds
- __MACOSX/ML-Models/._Model_3days_artificialNeuralNetWithFE.rds
- ML-Models/Supp_File_7_Model_7days_artificialneuralNetWithFE.txt
- __MACOSX/ML-Models/._Supp_File_7_Model_7days_artificialneuralNetWithFE.txt
- ML-Models/Supp_File_24_Model_3days_svmPoly.txt
- __MACOSX/ML-Models/._Supp_File_24_Model_3days_svmPoly.txt
- ML-Models/Supp_File_10_Model_7days_svmPoly.txt
- __MACOSX/ML-Models/._Supp_File_10_Model_7days_svmPoly.txt
- ML-Models/Supp_File_3_ExampleScript_how_to_apply_model.R.txt
- __MACOSX/ML-Models/._Supp_File_3_ExampleScript_how_to_apply_model.R.txt
- ML-Models/Instructions_for_Modeluse_Read_first.txt
- __MACOSX/ML-Models/._Instructions_for_Modeluse_Read_first.txt
- ML-Models/Supp_File_20_Model_3days_logisticRegression.txt
- __MACOSX/ML-Models/._Supp_File_20_Model_3days_logisticRegression.txt
- ML-Models/Model_3days_RandomForest.rds
- __MACOSX/ML-Models/._Model_3days_RandomForest.rds
- ML-Models/Model_5days_svmPoly.rds
- __MACOSX/ML-Models/._Model_5days_svmPoly.rds
- ML-Models/Supp_File_15_Model_5days_artificialNeuralNet.txt
- __MACOSX/ML-Models/._Supp_File_15_Model_5days_artificialNeuralNet.txt
- ML-Models/Supp_File_16_Model_5days_svmLinear.txt
- __MACOSX/ML-Models/._Supp_File_16_Model_5days_svmLinear.txt
- ML-Models/ExampleScript_how_to_apply_model.R.txt
- __MACOSX/ML-Models/._ExampleScript_how_to_apply_model.R.txt
- ML-Models/Model_3days_logisticRegression.rds
- __MACOSX/ML-Models/._Model_3days_logisticRegression.rds
- ML-Models/Supp_File_22_Model_3days_artificialNeuralNet.txt
- __MACOSX/ML-Models/._Supp_File_22_Model_3days_artificialNeuralNet.txt
- ML-Models/Model_5days_svmLinear.rds
- __MACOSX/ML-Models/._Model_5days_svmLinear.rds
- ML-Models/Model_3days_LDA.rds
- __MACOSX/ML-Models/._Model_3days_LDA.rds
- ML-Models/Model_7days_svmPoly.rds
- __MACOSX/ML-Models/._Model_7days_svmPoly.rds
- ML-Models/Model_7days_artificialNeuralNet.rds
- __MACOSX/ML-Models/._Model_7days_artificialNeuralNet.rds
- ML-Models/Model_5days_RandomForest.rds
- __MACOSX/ML-Models/._Model_5days_RandomForest.rds
- ML-Models/Supp_File_17_Model_5days_svmPoly.txt
- __MACOSX/ML-Models/._Supp_File_17_Model_5days_svmPoly.txt
- ML-Models/Supp_File_12_Model_5days_LDA.txt
- __MACOSX/ML-Models/._Supp_File_12_Model_5days_LDA.txt
- ML-Models/Supp_File_6_Model_7days_logisticRegression.txt
- __MACOSX/ML-Models/._Supp_File_6_Model_7days_logisticRegression.txt
- ML-Models/Supp_File_18_Model_3days_RandomForest.txt
- __MACOSX/ML-Models/._Supp_File_18_Model_3days_RandomForest.txt
- ML-Models/Supp_File_19_Model_3days_LDA.txt
- __MACOSX/ML-Models/._Supp_File_19_Model_3days_LDA.txt
- ML-Models/Model_5days_LDA.rds
- __MACOSX/ML-Models/._Model_5days_LDA.rds
- ML-Models/Supp_File_9_Model_7days_svmLinear.txt
- __MACOSX/ML-Models/._Supp_File_9_Model_7days_svmLinear.txt
- ML-Models/Model_7days_svmLinear.rds
- __MACOSX/ML-Models/._Model_7days_svmLinear.rds
- ML-Models/Supp_File_11_Model_5days_RandomForest.txt
- __MACOSX/ML-Models/._Supp_File_11_Model_5days_RandomForest.txt
- ML-Models/Supp_File_21_Model_3days_artificialNeuralNetWithFE.txt
- __MACOSX/ML-Models/._Supp_File_21_Model_3days_artificialNeuralNetWithFE.txt
- ML-Models/Supp_File_23_Model_3days_svmLinear.txt
- __MACOSX/ML-Models/._Supp_File_23_Model_3days_svmLinear.txt
- ML-Models/Model_5days_logisticRegression.rds
- __MACOSX/ML-Models/._Model_5days_logisticRegression.rds
- ML-Models/Model_7days_artificialneuralNetWithFE.rds
- __MACOSX/ML-Models/._Model_7days_artificialneuralNetWithFE.rds
- ML-Models/Supp_File_2_Instructions_for_Modeluse_Read_first.txt
- __MACOSX/ML-Models/._Supp_File_2_Instructions_for_Modeluse_Read_first.txt
- ML-Models/Model_5days_artificialNeuralNetWithFE.rds
- __MACOSX/ML-Models/._Model_5days_artificialNeuralNetWithFE.rds
- ML-Models/Model_3days_artificialNeuralNet.rds
- __MACOSX/ML-Models/._Model_3days_artificialNeuralNet.rds
- ML-Models/Supp_File_5_Model_7days_LDA.txt
- __MACOSX/ML-Models/._Supp_File_5_Model_7days_LDA.txt
- ML-Models/Supp_File_13_Model_5days_logisticRegression.txt
- __MACOSX/ML-Models/._Supp_File_13_Model_5days_logisticRegression.txt
- ML-Models/Model_3days_svmLinear.rds
- __MACOSX/ML-Models/._Model_3days_svmLinear.rds
- ML-Models/Supp_File_8_Model_7days_artificialNeuralNet.txt
- __MACOSX/ML-Models/._Supp_File_8_Model_7days_artificialNeuralNet.txt
- ML-Models/Supp_File_14_Model_5days_artificialNeuralNetWithFE.txt
- __MACOSX/ML-Models/._Supp_File_14_Model_5days_artificialNeuralNetWithFE.txt
