# Supplementary material for: Assessing SOFA score trajectories in sepsis using machine learning: A pragmatic approach to improve the accuracy of mortality prediction
Source: PLoS One. 2024 Mar 28;19(3):e0300739. doi: 10.1371/journal.pone.0300739 (PMC10977876; doi:10.1371/journal.pone.0300739)
Supplement: S1 Data — (ZIP) [file pone.0300739.s010.zip › ML-Models/Instructions_for_Modeluse_Read_first.txt]

The ML models of the paper "Assessing SOFA score trajectories in sepsis using machine learning:
A pragmatic approach to improve the accuracy of mortality prediction."


Instructions follow on how the reader can obtain information about each of these models and how they can be applied for testing purposes.

All our ML models have been generated with The R Project version (The R Foundation for Statistical Computing, Vienna, Austria) and can be run using this program.


1. load the models into your R environment with the command:
## model_name <- readRDS("PATH/TO/YOUR/Model/Model_3days_svmPoly_new.rds") / "PATH TO YOUR MODEL" is the location of the individual models.

2. for an insight into the generation of the final models, including the hyperparameters follow the command:
## print(model_name) #see Example1

3. for an insight into the resamples of the 5x repeated 10-fold cross validation follow the command:
## model_name$resample #see Example2

4. an explanation including an example dataset can be found in the file: Example_Script (included in the Supplements or available on GitHub)

### Example 1
## Insight into Model
## Artificial Neural Net for assessment of the first 5 Days / SOFA Scores
## ann5 <- readRDS("PATH/TO/YOUR/Model/Model_5days_artificialNeuralNet.rds)
## print(ann5)

## You will get following results


Neural Network 

1790 samples
   5 predictor
   2 classes: 'alive', 'dead' 

No pre-processing
Resampling: Cross-Validated (10 fold, repeated 5 times) 
Summary of sample sizes: 1611, 1611, 1611, 1612, 1611, 1610, ... 
Resampling results across tuning parameters:

  size  decay  logLoss    AUC        prAUC      Accuracy   Kappa      F1         Sensitivity  Specificity
  1     0e+00  0.5115402  0.6681105  0.4994636  0.7600918  0.1914364  0.8547503  0.9509228    0.2117391  
  1     1e-04  0.5043259  0.6742604  0.5251703  0.7632154  0.2095791  0.8561349  0.9488209    0.2298150  
  1     1e-01  0.4781578  0.7710097  0.7181481  0.7724862  0.3014863  0.8579154  0.9258874    0.3314709  
  3     0e+00  0.5032551  0.7577997  0.6897006  0.7708214  0.2910956  0.8570900  0.9261916    0.3240333  
  3     1e-04  0.5006126  0.7583969  0.7006468  0.7711479  0.2838870  0.8580388  0.9320654    0.3086031  
  3     1e-01  0.4831849  0.7649941  0.7119018  0.7709369  0.2916330  0.8573765  0.9278526    0.3198520  
  5     0e+00  0.5343577  0.7637483  0.7077074  0.7727159  0.3017954  0.8580487  0.9258817    0.3323682  
  5     1e-04  0.5084605  0.7660509  0.7082858  0.7710374  0.2956332  0.8571137  0.9255935    0.3267068  
  5     1e-01  0.4879006  0.7593340  0.7044855  0.7688021  0.2875702  0.8558451  0.9248371    0.3202220  
  Pos_Pred_Value  Neg_Pred_Value  Precision  Recall     Detection_Rate  Balanced_Accuracy
  0.7781071       0.6024263       0.7781071  0.9509228  0.7054794       0.5813309        
  0.7817874       0.6108862       0.7817874  0.9488209  0.7039170       0.5893180        
  0.7994434       0.6102754       0.7994434  0.9258874  0.6869110       0.6286792        
  0.7981959       0.6054478       0.7981959  0.9261916  0.6871469       0.6251125        
  0.7954195       0.6135199       0.7954195  0.9320654  0.6914921       0.6203343        
  0.7970599       0.6059827       0.7970599  0.9278526  0.6883741       0.6238523        
  0.7997847       0.6099381       0.7997847  0.9258817  0.6869116       0.6291250        
  0.7983093       0.6048119       0.7983093  0.9255935  0.6866938       0.6261501        
  0.7966212       0.5962779       0.7966212  0.9248371  0.6861307       0.6225296        

AUC was used to select the optimal model using the largest value.
The final values used for the model were size = 1 and decay = 0.1.


### Example 2
## Insight into 5x repeated 10fold cross validation
## Support Vector Machine With Polynomial Kernel for assessment of the first 7 Days / SOFA Scores
## svm7 <- readRDS("PATH/TO/YOUR/Model/Model_7days_svmPoly.rds)
## svm7$resample

## You will get following results of cross validation (n=50)

     logLoss       AUC     prAUC  Accuracy      Kappa        F1 Sensitivity Specificity Pos_Pred_Value
1  0.4576630 0.8008893 0.7349539 0.7865169 0.35111282 0.8661972   0.9318182  0.36956522      0.8092105
2  0.5041267 0.7286834 0.6963172 0.7666667 0.23805684 0.8581081   0.9548872  0.23404255      0.7791411
3  0.4618155 0.8093905 0.7303735 0.7611111 0.23968566 0.8532423   0.9398496  0.25531915      0.7812500
4  0.5343711 0.7034750 0.6375243 0.7359551 0.17706079 0.8362369   0.9090909  0.23913043      0.7741935
5  0.5118543 0.8170971 0.7758472 0.7430168 0.00000000 0.8525641   1.0000000  0.00000000      0.7430168
6  0.4978892 0.7595906 0.7057621 0.7932961 0.43116035 0.8644689   0.8939394  0.51063830      0.8368794
7  0.5666506 0.8099052 0.7825297 0.7430168 0.00000000 0.8525641   1.0000000  0.00000000      0.7430168
8  0.5036499 0.7335626 0.6550196 0.7611111 0.21309475 0.8552189   0.9548872  0.21276596      0.7743902
9  0.4536851 0.8170154 0.7467348 0.7877095 0.32972014 0.8689655   0.9473684  0.32608696      0.8025478
10 0.4997508 0.7261360 0.6843829 0.7765363 0.24248836 0.8657718   0.9699248  0.21739130      0.7818182
11 0.4762179 0.7851614 0.7186495 0.7640449 0.21831870 0.8571429   0.9545455  0.21739130      0.7777778
12 0.4561652 0.8041026 0.7285959 0.7765363 0.29444225 0.8620690   0.9398496  0.30434783      0.7961783
13 0.5290140 0.6855181 0.6206414 0.7653631 0.20461278 0.8590604   0.9624060  0.19565217      0.7757576
14 0.4941101 0.7373325 0.6854026 0.8044693 0.38788471 0.8788927   0.9548872  0.36956522      0.8141026
15 0.5639001 0.8772475 0.8348698 0.7430168 0.00000000 0.8525641   1.0000000  0.00000000      0.7430168
16 0.5022725 0.7999346 0.7631609 0.7430168 0.00000000 0.8525641   1.0000000  0.00000000      0.7430168
17 0.5043343 0.7323472 0.6704401 0.7486034 0.21299463 0.8442907   0.9172932  0.26086957      0.7820513
18 0.4748472 0.8021412 0.7589053 0.7709497 0.17007803 0.8655738   0.9924812  0.13043478      0.7674419
19 0.5049586 0.7274836 0.6848839 0.7777778 0.28670497 0.8639456   0.9548872  0.27659574      0.7888199
20 0.5513253 0.8237882 0.7745167 0.7388889 0.00000000 0.8498403   1.0000000  0.00000000      0.7388889
21 0.4560354 0.7967721 0.7464526 0.7865169 0.31731934 0.8689655   0.9545455  0.30434783      0.7974684
22 0.4815198 0.7692056 0.7181587 0.7709497 0.24441470 0.8610169   0.9548872  0.23913043      0.7839506
23 0.5138083 0.7242563 0.6625083 0.7653631 0.24624022 0.8561644   0.9398496  0.26086957      0.7861635
24 0.4705636 0.7795848 0.7259901 0.7821229 0.31792868 0.8650519   0.9398496  0.32608696      0.8012821
25 0.4719912 0.7753351 0.7055058 0.7765363 0.31783537 0.8601399   0.9248120  0.34782609      0.8039216
26 0.4841969 0.7745389 0.7240874 0.7808989 0.22539612 0.8704319   0.9924242  0.17391304      0.7751479
27 0.5447019 0.8127656 0.7611150 0.7430168 0.00000000 0.8525641   1.0000000  0.00000000      0.7430168
28 0.4838061 0.7613599 0.7114177 0.7486034 0.18529382 0.8464164   0.9323308  0.21739130      0.7750000
29 0.4742958 0.7824348 0.7380022 0.7444444 0.27811683 0.8345324   0.8721805  0.38297872      0.8000000
30 0.4817417 0.7715744 0.6980547 0.7303371 0.18035303 0.8309859   0.8939394  0.26086957      0.7763158
31 0.5491923 0.6718925 0.6390990 0.7444444 0.16549083 0.8445946   0.9398496  0.19148936      0.7668712
32 0.4856224 0.8322164 0.7535454 0.7541899 0.08226521 0.8571429   0.9924812  0.06521739      0.7542857
33 0.5232780 0.7131917 0.6601157 0.7471910 0.19851911 0.8442907   0.9242424  0.23913043      0.7770701
34 0.5505063 0.8355672 0.7717689 0.7430168 0.00000000 0.8525641   1.0000000  0.00000000      0.7430168
35 0.5181093 0.7206047 0.6628177 0.7388889 0.22156791 0.8350877   0.8947368  0.29787234      0.7828947
36 0.5046791 0.7305492 0.6836124 0.7486034 0.26310493 0.8398577   0.8872180  0.34782609      0.7972973
37 0.4841024 0.7459137 0.7122552 0.7765363 0.25618118 0.8648649   0.9624060  0.23913043      0.7852761
38 0.4635799 0.8047565 0.7478842 0.7765363 0.26938776 0.8639456   0.9548872  0.26086957      0.7888199
39 0.4933374 0.7723112 0.7319083 0.7821229 0.24045262 0.8704319   0.9849624  0.19565217      0.7797619
40 0.4664882 0.7825270 0.7500260 0.7988827 0.33056306 0.8783784   0.9774436  0.28260870      0.7975460
41 0.5207380 0.8183491 0.7589432 0.7388889 0.00000000 0.8498403   1.0000000  0.00000000      0.7388889
42 0.4926798 0.8160347 0.7552114 0.7430168 0.00000000 0.8525641   1.0000000  0.00000000      0.7430168
43 0.4976459 0.7491010 0.6910659 0.7597765 0.27270150 0.8491228   0.9097744  0.32608696      0.7960526
44 0.4813581 0.7656914 0.7157242 0.7597765 0.28446593 0.8480565   0.9022556  0.34782609      0.8000000
45 0.5009387 0.8085159 0.7591181 0.7541899 0.06327307 0.8580645   1.0000000  0.04347826      0.7514124
46 0.4826705 0.7771739 0.7125807 0.7640449 0.33746898 0.8467153   0.8787879  0.43478261      0.8169014
47 0.4744147 0.7719843 0.7035657 0.7988827 0.38605183 0.8741259   0.9398496  0.39130435      0.8169935
48 0.4850271 0.8203228 0.7639878 0.7752809 0.18198529 0.8684211   1.0000000  0.13043478      0.7674419
49 0.5153436 0.6972867 0.6663738 0.7597765 0.23496670 0.8522337   0.9323308  0.26086957      0.7848101
50 0.4779507 0.7802386 0.7109266 0.7653631 0.17420914 0.8609272   0.9774436  0.15217391      0.7692308
   Neg_Pred_Value Precision    Recall Detection_Rate Balanced_Accuracy    Resample
1       0.6538462 0.8092105 0.9318182      0.6910112         0.6506917 Fold06.Rep5
2       0.6470588 0.7791411 0.9548872      0.7055556         0.5944649 Fold05.Rep5
3       0.6000000 0.7812500 0.9398496      0.6944444         0.5975844 Fold03.Rep4
4       0.4782609 0.7741935 0.9090909      0.6741573         0.5741107 Fold10.Rep2
5             NaN 0.7430168 1.0000000      0.7430168         0.5000000 Fold07.Rep5
6       0.6315789 0.8368794 0.8939394      0.6592179         0.7022888 Fold04.Rep4
7             NaN 0.7430168 1.0000000      0.7430168         0.5000000 Fold02.Rep4
8       0.6250000 0.7743902 0.9548872      0.7055556         0.5838266 Fold09.Rep2
9       0.6818182 0.8025478 0.9473684      0.7039106         0.6367277 Fold07.Rep1
10      0.7142857 0.7818182 0.9699248      0.7206704         0.5936581 Fold06.Rep1
11      0.6250000 0.7777778 0.9545455      0.7078652         0.5859684 Fold01.Rep3
12      0.6363636 0.7961783 0.9398496      0.6983240         0.6220987 Fold04.Rep5
13      0.6428571 0.7757576 0.9624060      0.7150838         0.5790291 Fold08.Rep2
14      0.7391304 0.8141026 0.9548872      0.7094972         0.6622262 Fold07.Rep2
15            NaN 0.7430168 1.0000000      0.7430168         0.5000000 Fold04.Rep2
16            NaN 0.7430168 1.0000000      0.7430168         0.5000000 Fold08.Rep5
17      0.5217391 0.7820513 0.9172932      0.6815642         0.5890814 Fold01.Rep4
18      0.8571429 0.7674419 0.9924812      0.7374302         0.5614580 Fold10.Rep3
19      0.6842105 0.7888199 0.9548872      0.7055556         0.6157415 Fold08.Rep3
20            NaN 0.7388889 1.0000000      0.7388889         0.5000000 Fold08.Rep1
21      0.7000000 0.7974684 0.9545455      0.7078652         0.6294466 Fold05.Rep4
22      0.6470588 0.7839506 0.9548872      0.7094972         0.5970088 Fold02.Rep3
23      0.6000000 0.7861635 0.9398496      0.6983240         0.6003596 Fold09.Rep5
24      0.6521739 0.8012821 0.9398496      0.6983240         0.6329683 Fold06.Rep2
25      0.6153846 0.8039216 0.9248120      0.6871508         0.6363191 Fold04.Rep1
26      0.8888889 0.7751479 0.9924242      0.7359551         0.5831686 Fold03.Rep5
27            NaN 0.7430168 1.0000000      0.7430168         0.5000000 Fold09.Rep3
28      0.5263158 0.7750000 0.9323308      0.6927374         0.5748611 Fold05.Rep2
29      0.5142857 0.8000000 0.8721805      0.6444444         0.6275796 Fold02.Rep2
30      0.4615385 0.7763158 0.8939394      0.6629213         0.5774045 Fold03.Rep1
31      0.5294118 0.7668712 0.9398496      0.6944444         0.5656695 Fold09.Rep1
32      0.7500000 0.7542857 0.9924812      0.7374302         0.5288493 Fold06.Rep4
33      0.5238095 0.7770701 0.9242424      0.6853933         0.5816864 Fold06.Rep3
34            NaN 0.7430168 1.0000000      0.7430168         0.5000000 Fold01.Rep2
35      0.5000000 0.7828947 0.8947368      0.6611111         0.5963046 Fold02.Rep5
36      0.5161290 0.7972973 0.8872180      0.6592179         0.6175221 Fold10.Rep4
37      0.6875000 0.7852761 0.9624060      0.7150838         0.6007682 Fold03.Rep3
38      0.6666667 0.7888199 0.9548872      0.7094972         0.6078784 Fold10.Rep5
39      0.8181818 0.7797619 0.9849624      0.7318436         0.5903073 Fold02.Rep1
40      0.8125000 0.7975460 0.9774436      0.7262570         0.6300262 Fold05.Rep1
41            NaN 0.7388889 1.0000000      0.7388889         0.5000000 Fold07.Rep3
42            NaN 0.7430168 1.0000000      0.7430168         0.5000000 Fold04.Rep3
43      0.5555556 0.7960526 0.9097744      0.6759777         0.6179307 Fold05.Rep3
44      0.5517241 0.8000000 0.9022556      0.6703911         0.6250409 Fold01.Rep5
45      1.0000000 0.7514124 1.0000000      0.7430168         0.5217391 Fold01.Rep1
46      0.5555556 0.8169014 0.8787879      0.6516854         0.6567852 Fold10.Rep1
47      0.6923077 0.8169935 0.9398496      0.6983240         0.6655770 Fold07.Rep4
48      1.0000000 0.7674419 1.0000000      0.7415730         0.5652174 Fold03.Rep2
49      0.5714286 0.7848101 0.9323308      0.6927374         0.5966002 Fold09.Rep4
50      0.7000000 0.7692308 0.9774436      0.7262570         0.5648088 Fold08.Rep4
